# Supplementary material for: Supplementation with Natto and Red Yeast Rice Alters Gene Expressions in Cholesterol Metabolism Pathways in ApoE-/- Mice with Concurrent Changes in Gut Microbiota
Source: Nutrients. 2023 Feb 15;15(4):973. doi: 10.3390/nu15040973 (PMC9961320; doi:10.3390/nu15040973)
Supplement: Supplementary file 1 [file nutrients-15-00973-s001.zip]

Archive with 1 entries (1 files):
- nutrients-2165956-supplementary.pdf
